# Supplementary material for: Macropsychology: A Systematic Scoping Review of the Psychology Literature on Public Policy and Law
Source: Behav Sci (Basel). 2025 Mar 12;15(3):350. doi: 10.3390/bs15030350 (PMC11939743; doi:10.3390/bs15030350)
Supplement: Supplementary file 1 [file behavsci-15-00350-s001.zip]

Archive with 3 entries (3 files):
- Supplementary File S1_Completed PRISMA-ScR-Checklist.pdf
- Supplementary File S2_Data Extraction Sheet.pdf
- Supplementary File S3_Electronic Search Strategy.pdf
